# Supplementary material for: Sorption Properties of PET Copolyesters and New Approach for Foaming with Filament Extrusion Additive Manufacturing
Source: Polymers (Basel). 2023 Feb 24;15(5):1138. doi: 10.3390/polym15051138 (PMC10006899; doi:10.3390/polym15051138)
Supplement: Supplementary file 1 [file polymers-15-01138-s001.zip]

Archive with 1 entries (1 files):
- polymers-2219047-supplementary.pdf
